# Supplementary material for: In Situ Characterization of Hfq Bacterial Amyloid: A Fourier-Transform Infrared Spectroscopy Study
Source: Pathogens. 2019 Mar 18;8(1):36. doi: 10.3390/pathogens8010036 (PMC6471401; doi:10.3390/pathogens8010036)
Supplement: Supplementary file 1 [file pathogens-08-00036-s001.zip]

Archive with 5 entries (4 files):
- supfigurepartouche/
- supfigurepartouche/.DS_Store
- supfigurepartouche/SupFigS1.png
- supfigurepartouche/SupfigS2.pdf
- supfigurepartouche/SupFigS3.pdf
